# Supplementary material for: Exploring factors for melodic diversification of folk songs in the Ryukyu Archipelago
Source: Evol Hum Sci. 2025 Jul 22;7:e23. doi: 10.1017/ehs.2025.10010 (PMC12516598; doi:10.1017/ehs.2025.10010)
Supplement: Nishikawa and Ihara supplementary material 1 — Nishikawa and Ihara supplementary material [file S2513843X25100108sup001.xlsx]

## Sheet: Supplementary Table S1
Supplementary Table S1. List of melodies analysed in this study.
Song ID	Region	Island	Song group	NHK	Song title (Japanese)	Song title	Location	Year	Full note sequence (mode ignored)	Full note sequence	Scale	Final note	Context	Source	Longitude	Latitude
A1.1	Amami	Amami-Oshima	A1	A23	朝頃チンチン	asagoro-chinchin	名瀬根瀬部	1981	GGBBCEEFGFEFEFGGFFECCGCEGGGGFFFEC	GGbbCeeFGFeFeFGGFFeCCGCeGGGGFFFeC	CeFGb	C	child	score	129.427	28.3763
A1.2	Amami	Amami-Oshima	A1	A24	だーちが 行もゆる さおじん主	dâchiga-imoyuru-saojinshu	住用町役勝	1987	BCCCEFGGGGFECCCCCEFGGGGFECCCCEEFGGFGEDC	bCCCeFGGGGFeCCCCCeFGGGGFeCCCCeeFGGFGeDC	CDeFGb	C	child	score	129.373	28.2382
A1.3	Amami	Amami-Oshima	A1	A27	節子トミいちゅる者	sekko-tomi-ichurumun	住用町役勝	1986	GCCCEFFGGGGFECGCEEFGGGGFECGCCCEFGGGFEC	GCCCeFFGGGGFeCGCeeFGGGGFeCGCCCeFGGGFeC	CeFG	C	child	score	129.373	28.2382
A2.1	Amami	Amami-Oshima	A2	A115B	はな染	hanazome	笠利町笠利	1987	ACDGACFGAGFFAAFCDCCFGACFGAGFFAAFCDCFGACFGAGFF	ACDGACFGAGFFAAFCDCCFGACFGAGFFAAFCDCFGACFGAGFF	CDFGA	F	ritual	score	129.69	28.488
A2.2	Amami	Amami-Oshima	A2	A147	はな染	hanazumi	宇検村湯湾	1982	BCDFDCBCDGFDCBCBGCCBGFEGFEEFGBECDBFBCBGFEFGCBGFEFECCCEFBG	bCDFDCbCDGFDCbCbGCCbGFeGFeeFGbeCDbFbCbGFeFGCbGFeFeCCCeFbG	CDeFGb	C	ritual	score	129.338	28.2651
A2.3	Amami	Amami-Oshima	A2	A306	花染め節	hanazumï-bushi_1	名瀬小宿	1980	BCEGFFGFDFGBEGFEFECBBCCBGCEGFGFEFGFGBEGFECECEGFFCBECBGFGGEFGBGFEGFFEBCBGCEGFGEFECBGCFECBGGFFGCBCEFECBCEG	bCeGFFGFdFGbeGFeFeCbbCCbGCeGFGFeFGFGbeGFeCeCeGFFCbeCbGFGGeFGbGFeGFFebCbGCeGFGeFeCbGCFeCbGGFFGCbCeFeCbCeG	CeFGb	C	amusement	score	129.468	28.3832
A2.4	Amami	Amami-Oshima	A2		花染め節	hanazumï-bushi_2	笠利町里	2016	GBEFGFEFEBGFEGFEBCBGGCCEFGFEFGBGGFEGFEBBCEGFECBECBGFFGBCEFGBGFEFGGFECEFCBGGBCEFGFECECBGBECBCBGFGBBGBBEFECBC	GbeFGFeFebGFeGFebCbGGCCeFGFeFGbGGFeGFebbCeGFeCbeCbGFFGbCeFGbGFeFGGFeCeFCbGGbCeFGFeCeCbGbeCbCbGFGbbGbbeFeCbC	CeFGb	C	amusement	audio	129.689	28.4498
A3.1	Amami	Amami-Oshima	A3	A118B	芦花部一番	ashikebu-ichiban	笠利町笠利	1985	AAAAFGCCDCAAAACCCAGFCAAGCCFGCCDCAAAACCCAGFC	AAAAFGCCDCAAAACCCAGFCAAGCCFGCCDCAAAACCCAGFC	CDFGA	C	ritual	score	129.69	28.488
A3.2	Amami	Amami-Oshima	A3	A290	芦花部一番節	ashikibu-ichiban-bushi 1	笠利町須野	1979	GAACCFFAGFGAGCDFFGGACDCACDCCCDCAGCDCFFFGGAGFFAGFGGGACDCFGAGCAGFCCDFGFAGFGCGAGFFGFDCACDCDDCACGACCDFGFGAGFGACDCFGAGCAGFCDFGACDFGAGACDCCGCAGACDFGCAGFDFDCAADCACGCFGAGACECGAGFCDCAGCDGFGFDCADCAC	GAACCFFAGFGAGCDFFGGACDCACDCCCDCAGCDCFFFGGAGFFAGFGGGACDCFGAGCAGFCCDFGFAGFGCGAGFFGFDCACDCDDCACGACCDFGFGAGFGACDCFGAGCAGFCDFGACDFGAGACDCCGCAGACDFGCAGFDFDCAADCACGCFGAGACECGAGFCDCAGCDGFGFDCADCAC	CDEFGA	C	amusement	score	129.703	28.468
A3.3	Amami	Amami-Oshima	A3		芦花部一番節	ashikibu-ichiban-bushi 2	笠利町里	2016	GACCFFAGFGAGACCDFGACDCACDCDCAAGCFFFAGFGAAGFFAGFGGACCDCFGAGACAAGFDCDFFFAGFGCAGFFGFDCACACDCGACCDFGGAGFGGACCDCFGAGACDCAAGFDCDFGACDFGAGACCDCAGFGAAACDCDFGCAGFFGFDCAGACDCCFGAGACAAGFDFDCDCACDGFFCGFDCACDFDC	GACCFFAGFGAGACCDFGACDCACDCDCAAGCFFFAGFGAAGFFAGFGGACCDCFGAGACAAGFDCDFFFAGFGCAGFFGFDCACACDCGACCDFGGAGFGGACCDCFGAGACDCAAGFDCDFGACDFGAGACCDCAGFGAAACDCDFGCAGFFGFDCAGACDCCFGAGACAAGFDFDCDCACDGFFCGFDCACDFDC	CDFGA	C	amusement	audio	129.689	28.4498
A4.1	Amami	Amami-Oshima	A4	A118C	うんにゃだる	unnyadaru 1	笠利町笠利	1985	CCCCCFGGGGACGGFFFGFAGFCACFGFCFACFCCFFGCFFGFAAGCACF	CCCCCFGGGGACGGFFFGFAGFCACFGFCFACFCCFFGCFFGFAAGCACF	CFGA	F	ritual	score	129.69	28.488
A4.2	Amami	Kikai	A4	A173	赤牛ぐゎ	akaushigwa	喜界町小野津	1982	AGGCAAGFDCCDFAGGAACAAFAAGFGACAGFCDFAAGFFGACDGGACCAAGAGFCDFAAGFFGAC	AGGCAAGFDCCDFAGGAACAAFAAGFGACAGFCDFAAGFFGACDGGACCAAGAGFCDFAAGFFGAC	CDFGA	C	ritual	score	130.007	28.3666
A4.3	Amami	Amami-Oshima	A4	A284	うんにゃだる節	unnyadaru-bushi	笠利町佐仁	1976	FGACDFDCAAFACFFGAGFGAGACACCGGCDFGAGACAGFGAAGFFAAACFGCGAGFFAAFGFDCACDCGACFGAGACDCAFGACAGFGAAGFFAAACFGCGAGFFAAFGFDCACDCB	FGaCDFDCAAFACFFGaGFGaGaCACCGGCDFGAGACAGFGAAGFFAAACFGCGAGFFAAFGFDCACDCGACFGAGACDCAFGACAGFGAAGFFAAACFGCGAGFFAAFGFDCaCDCb	CDFGaAb	b	amusement	score	129.675	28.5125
A4.4	Amami	Amami-Oshima	A4		うんにゃだる	unnyadaru 2	笠利町笠利	2016	CCCCCFAFGGACGAFFGFAFCACFGCFACFCCAFGACFFGFAAFCACFGD	CCCCCFAFGGACGAFFGFAFCACFGCFACFCCAFGACFFGFAAFCACFGD	CDFGA	D	ritual	audio	129.69	28.488
A5.1	Amami	Amami-Oshima	A5	A131	しゅんかねくゎ	shunkanekwa 1	名瀬根瀬部	1981	GGGGCADCCAGFGCCDCAGFCCFAAAGAFGCACDCAGFCCACFAGFDACAAGAFGCACDCAGFCCACFAGFDAC	GGGGCADCCAGFGCCDCAGFCCFAAAGAFGCACDCAGFCCACFAGFDACAAGAFGCACDCAGFCCACFAGFDAC	CDFGA	C	ritual	score	129.427	28.3763
A5.2	Amami	Amami-Oshima	A5	A191	しゅんかねくゎ	shunkanekwa 2	笠利町用	1981	GGACDFGGGFAAACAGFCFGACCACDFGAGFDFDCAGCFGFCAC	GGACDFGGGFAAACAGFCFGACCACDFGAGFDFDCAGCFGFCAC	CDFGA	C	ritual	score	129.688	28.5151
A5.3	Amami	Amami-Oshima	A5	A288	しゅんかね節	shunkanï-bushi	笠利町用	1974	GACDFAGFGGAGFDCACDFDCACFGACDCGCAGAGFGDFGFGACACAGFDFGAGFDCDCAGGCDFAGFGAGFGFDCACACDDFDEDCAFGACCAGFEFCAGGFDFGAGFDCDCAGAACEFAGCAGAGFDCAAAFDCDF	GACDFAGFGGAGFDCACDFDCACFGACDCGCAGAGFGDFGFGACACAGFDFGAGFDCDCAGGCDFAGFGAGFGFDCACACDDFDEDCAFGACCAGFEFCAGGFDFGAGFDCDCAGAACEFAGCAGAGFDCAAAFDCDF	CDEFGA	C	amusement	score	129.688	28.5151
A5.4	Amami	Amami-Oshima	A5		しゅんかねくゎ	shunkanekwa 3	名瀬浦上町	2016	FGAFAFGFAGFDCAAGFDCDCAGGFFAGGAGADCDCDCAGFAAAGADCAAGFGGFDFFCAGFGAGFDDCAAGFGFAFGAFDCDACGFDCDCDCAGAFFAGGAGADCCDCAFAAGFGADCAAGFGGAGFDFFCAGFGFDDCAFDCACAAGFGFGAGAFAFGFAGDCAAGGGFDFFAGFGFFDCAADC	FGAFAFGFAGFDCAAGFDCDCAGGFFAGGAGADCDCDCAGFAAAGADCAAGFGGFDFFCAGFGAGFDDCAAGFGFAFGAFDCDACGFDCDCDCAGAFFAGGAGADCCDCAFAAGFGADCAAGFGGAGFDFFCAGFGFDDCAFDCACAAGFGFGAGAFAFGFAGDCAAGGGFDFFAGFGFFDCAADC	CDFGA	C	amusement	audio	129.534	28.3934
A6.1	Amami	Amami-Oshima	A6	A139	徳の山岳	dukuno-sandake	住用町西仲間	1986	CCCACDFAAGFFGAAACAGGFCCCFGGFFDCCCACFGFFDCCCACDFAAGFFGAACAGGFCCCDFGGFDCCC	CCCACDFAAGFFGAAACAGGFCCCFGGFFDCCCACFGFFDCCCACDFAAGFFGAACAGGFCCCDFGGFDCCC	CDFGA	C	ritual	score	129.405	28.2661
A6.2	Amami	Amami-Oshima	A6	A289	徳の山岳節	tukunu-samidakë-bushi 1	笠利町用	1984	FGGBCBGCEFGFEFFBBEBGFECFEBGBGBCEFECCEGFEBGFEBC	FGGbCbGCeFGFeFFbbebGFeCFebGbGbCeFeCCeGFebGFebC	CeFGb	C	amusement	score	129.688	28.5151
A6.3	Amami	Amami-Oshima	A6		徳の山岳節	tukunu-samidakë-bushi 2	笠利町笠利	2016	GGBGCGBGCEFFGGEFGBGFEFGFCCEBGBCBGBCFCECEFFGGFEGFGFEBC	GGbGCGbGCeFFGGeFGbGFeFGFCCebGbCbGbCFCeCeFFGGFeGFGFebC	CeFGb	C	amusement	audio	129.69	28.488
A7.1	Amami	Amami-Oshima	A7	A192	誇らしゃ	hokorasha 1	笠利町笠利	1982	DGBDFGGFGGFGGCAGFGFCCADFGAAGFAAGFGFCC	DGBDFGGFGGFGGCAGFGFCCADFGAAGFAAGFGFCC	CDFGAB	C	ritual	score	129.69	28.488
A7.2	Amami	Kakeroma	A7	A210	誇らしゃ（諸鈍芝居）	hokorasha (shodon-shibaya)	瀬戸内町諸鈍	1981	FGCDGFDFDCCDCAACCDDDDFGAGACACACAGAFGACGACACAFGFDCACDFGFDFGAGFGAGACABAGABAFGFDFDCDCAAACDFDFGAACABAGABAFGFDCACDFGFAFGACCAABAGABAFGFDCA	FGCDGFDFDCCDCAACCDDDDFGAGACACACAGAFGACGACACAFGFDCACDFGFDFGAGFGAGACAbAGAbAFGFDFDCDCAAACDFDFGAACAbAGAbAFGFDCACDFGFAFGACCAAbAGAbAFGFDCA	CDFGAb	A	ritual	score	129.33	28.0822
A7.3	Amami	Amami-Oshima	A7		誇らしゃ	hokorasha 2	笠利町笠利	2016	GCCFGGFGFGCAGFCADFGFAAGFCC	GCCFGGFGFGCAGFCADFGFAAGFCC	CDFGA	C	ritual	audio	129.69	28.488
A8.1	Amami	Amami-Oshima	A8	A281	朝花節	asabana-bushi 1	笠利町佐仁	1976	AGFFFGFFAFCGAGFFFCACAGFGGCAGAGFGFFAAGFGCGFFC	aGFFFGFFaFCGaGFFFCaCaGFGGCaGaGFGFFaaGFGCGFFC	CFGa	C	amusement	score	129.675	28.5125
A8.2	Amami	Amami-Oshima	A8	A282	朝花節	asabana-bushi 2	瀬戸内町古志	1973	GFAGFAGGCCAGFCFFGFGCAGFDCCGFAGFAGGCAGFCCCGAFAAGCCGAGFFFFGCAGFDCC	GFAGFAGGCCAGFCFFGFGCAGFDCCGFAGFAGGCAGFCCCGAFAAGCCGAGFFFFGCAGFDCC	CDFGA	C	amusement	score	129.283	28.2321
A8.3	Amami	Amami-Oshima	A8		朝花節	asabana-bushi 3	名瀬浦上町	2016	GGGADCDCAGFGFAGGCAGAFCGCFFAAGFGGADDCCDCAGFGFAGCAGAFC	GGGADCDCAGFGFAGGCAGAFCGCFFAAGFGGADDCCDCAGFGFAGCAGAFC	CDFGA	C	amusement	audio	129.534	28.3934
A8.4	Amami	Amami-Oshima	A8		朝花節	asabana-bushi 4	笠利町笠利	2016	GFFFAGFGAAGFGCAFFCFGACFAGFGAGGCAGAGFGFAAGFGCAFFC	GFFFAGFGAAGFGCAFFCFGACFAGFGAGGCAGAGFGFAAGFGCAFFC	CDFGA	C	amusement	audio	129.69	28.488
A8.5	Amami	Amami-Oshima	A8		朝花節	asabana-bushi 5	名瀬伊津部町	2016	FGFGACFAGADCDCAGFFAGCCAGFCACFFAGFGGADCDCAGFFAGCCAGFC	FGFGACFAGADCDCAGFFAGCCAGFCACFFAGFGGADCDCAGFFAGCCAGFC	CDFGA	C	amusement	audio	129.498	28.3779
A8.6	Amami	Amami-Oshima	A8		朝花はやり節	asabana-hayari-bushi	笠利町里	2016	GACDFGAGFFGCFGAGGCDCFGACAAGFGFDCACAGAAGFFGAGCDCAGFGCGAGGCDCFGACAAGFGFDC	GACDFGAGFFGCFGAGGCDCFGACAAGFGFDCACAGAAGFFGAGCDCAGFGCGAGGCDCFGACAAGFGFDC	CDFGA	C	amusement	audio	129.689	28.4498
A9.1	Amami	Amami-Oshima	A9	A297	黒だんど節	kurudando-bushi 1	笠利町崎原	1979	ACCFCCGACFAGCAGFFGACCDCAGCBFFGAGGGCDCAGCAGFFFFGAAAGDCAGCAGFGACFCCCAAGFFFGAGGACDCACCAGFFFGFCAGGFGFCCC	aCCFCCGaCFaGCaGFFGaCCdCaGCbFFGaGGGCdCaGCaGFFFFGaaaGdCaGCaGFGaCFCCCaaGFFFGaGGaCdCaCCaGFFFGFCaGGFGFCCC	CdFGab	C	amusement	score	129.716	28.4673
A9.2	Amami	Amami-Oshima	A9		黒だんど節	kurudando-bushi 2	笠利町笠利	2016	GACFCGACFAGFFGAGGCCCAGCFFAFGACDCCAFGAAGFFFAFGACDCCAGAGFFCFGAAFFFGAACFFAFGCAAGFCCCGACFGFCC	GACFCGACFAGFFGAGGCCCAGCFFAFGACDCCAFGAAGFFFAFGACDCCAGAGFFCFGAAFFFGAACFFAFGCAAGFCCCGACFGFCC	CDFGA	C	amusement	audio	129.69	28.488
A9.3	Amami	Amami-Oshima	A9		黒だんど節	kurudando-bushi 3	名瀬伊津部町	2016	FFGACCCGACFGAGGCAGFFAGGCCAGCFFGAGAGCCAGCAGFFFGAGAGCGCAGFAGFCCGGCGACCAGFFGAGAGCCAGCAGFFAGFCCGACFAGFCC	FFGaCCCGaCFGaGGCaGFFaGGCCaGCFFGaGaGCCaGCaGFFFGaGaGCGCaGFaGFCCGGCGaCCaGFFGaGaGCCaGCaGFFaGFCCGaCFaGFCC	CFGa	C	amusement	audio	129.498	28.3779
A10.1	Amami	Amami-Oshima	A10	A300	ヨイスラ節	yoisura-bushi 1	笠利町川上	1980	FGCEFFGFGCBEGCBCDCBDCBGBCBCFCCEFGCBGFECCBGCEFGCBBGFEGFEF	FGCeFFGFGCbeGCbCDCbDCbGbCbCFCCeFGCbGFeCCbGCeFGCbbGFeGFeF	CDeFGb	F	amusement	score	129.669	28.4831
A10.2	Amami	Amami-Oshima	A10		ヨイスラ節	yoisura-bushi 2	名瀬浦上町	2016	GCFFGFGCBCGCBCDCBGECBCBGCFFGFGCDCGFECCBGCFGFGCBGBGEGFF	GCFFGFGCbCGCbCDCbGeCbCbGCFFGFGCDCGFeCCbGCFGFGCbGbGeGFF	CDeFGb	F	amusement	audio	129.534	28.3934
A10.3	Amami	Amami-Oshima	A10		ヨイスラ節	yoisura-bushi 3	笠利町里	2016	GCEFGFGBCBEGCBBCBGECBBCGCEFGGCBGFECBGCEFGGCBGFEGFEFF	GCeFGFGbCbeGCbbCbGeCbbCGCeFGGCbGFeCbGCeFGGCbGFeGFeFF	CeFGb	F	amusement	audio	129.689	28.4498
A11.1	Amami	Amami-Oshima	A11	A305	俊良主節	shunryôshu-bushi 1	名瀬有良	1964	DDCFFDCDCBCCDCFDCBCCBGBGFDCDDDCDDCBCCCDCFFCFDCBCCBGFDGFDCBDDCDCBCFCCBGFGFDDFCBGFBGFGFDCDDCDCDFCFDCBCCBGFDGFDDCBCDDGFDFBGFDC	DDCFFDCDCbCCDCFDCbCCbGbGFDCDDDCDDCbCCCDCFFCFDCbCCbGFDGFDCbDDCDCbCFCCbGFGFDDFCbGFbGFGFDCDDCDCDFCFDCbCCbGFDGFDDCbCDDGFDFbGFDC	CDFGb	C	amusement	score	129.528	28.4307
A11.2	Amami	Amami-Oshima	A11		俊良主節	shunryôshu-bushi 2	笠利町笠利	2016	GGBDCBCBCDGFDFFBGFGFDDDGBBDCBCCCDCCFDCBBDDCBGFGFDDDGGBCBCFDDCBGFGFDDDFGFDFGBGFGFDGGBDCBCDCFDCBGFGFDCBC	GGbDCbCbCDGFDFFbGFGFDDDGbbDCbCCCDCCFDCbbDDCbGFGFDDDGGbCbCFDDCbGFGFDDDFGFDFGbGFGFDGGbDCbCDCFDCbGFGFDCbC	CDFGb	C	amusement	audio	129.69	28.488
A11.3	Amami	Amami-Oshima	A11		俊良主節	shunryôshu-bushi 3	名瀬伊津部町	2016	CBCDCBDCBCDCCDCBDCBFDCBCDCDCBCCCDCFCFDCBDCBFDCBBCDCDCDCFDCBDCBFDCCDFGFDCFBDCBFDCBCDCDCCFCFBDCBFDCCBC	CbCdCbdCbCdCCdCbdCbFdCbCdCdCbCCCdCFCFdCbdCbFdCbbCdCdCdCFdCbdCbFdCCdFgFdCFbdCbFdCbCdCdCCFCFbdCbFdCCbC	CdFgb	C	amusement	audio	129.498	28.3779
A12.1	Amami	Kakeroma	A12	A329	渡しゃ	watasha 1	瀬戸内町諸数	1976	GGGAGAGGGGAGEECDEGECCCEDGGCEDEGGACCACDECGCGECEDCEDCCEDGGCDEDEGGGCACCACDECGAGECEDCEDCCCDGGCDEGGGGACDEDGGGGCAAGCCDEDGGAGGGEEDCCDEDEAGEDCEDEGGEEDC	GGGAGAGGGGAGEECDEGECCCEDGGCEDEGGACCACDECGCGECEDCEDCCEDGGCDEDEGGGCACCACDECGAGECEDCEDCCCDGGCDEGGGGACDEDGGGGCAAGCCDEDGGAGGGEEDCCDEDEAGEDCEDEGGEEDC	CDEGA	C	amusement	score	129.304	28.1111
A12.2	Amami	Kikai	A12	A335	渡しゃ	watasha 2	喜界町志戸桶	1965	GGGGCAGEEDCGGAGEDCCDGECDGGGGACDCDGECGAGEDCEGGGECDGGGGGACDCDGECGAGEDCDEEGGACDGGGEAGGGGGGGACDECDGAGEDCCCCDGAGEDCDGEGACCC	GGGGCAGEEDCGGAGEDCCDGECDGGGGACDCDGECGAGEDCEGGGECDGGGGGACDCDGECGAGEDCDEEGGACDGGGEAGGGGGGGACDECDGAGEDCCCCDGAGEDCDGEGACCC	CDEGA	C	amusement	score	130.021	28.3635
A12.3	Amami	Amami-Oshima	A12		渡しゃ	watasha 3	笠利町笠利	2016	CDGCGEDEDCCCDEGEDEGGGGACCDEDGCGECEDCCGCDEDEGGEDCCCDEDGGGGEDCGGCGGGC	CDGCGeDeDCCCDeGeDEGGGGACCDeDGCGeCeDCCGCDeDeGGeDCCCDeDGGGGeDCGGCGGGC	CDeEGA	C	amusement	audio	129.69	28.488
O1.1	Okinawa	Okinawa	O1	O48	花の風まやー	hananu-kajimayâ 1	那覇市壷川	1987	FGACFDDCCACAGAGFDFGCAFGGFGACFGCCBBCCDFFBBC	FGACFDDCCACAGAGFDFGCAFGGFGACFGCCbbCCDFFbbC	CDFGAb	C	child	score	127.682	26.2058
O1.2	Okinawa	Okinawa	O1	O270	花の風まやー	hananu-kajimayâ 2	大宜味村饒波	1979	GBDCBCBCBGBCGBCBCGEFGGGBFECCCCBCEFEFGECBCBBCBCBGBCBGFECEGDCBCBCBGBCBCBGGGGGBCBDCBCBCEGGGGEGGFEFGFEGCBCBC	GBDCBCBCBGBCGBCBCGEFGgGBFECCCCBCEFEFGECBCBBCBCBGBCBGFECEGDCBCBCBGBCBCBGgGgGBCBDCBCBCEgGgGEGGFEFGFEGCBCBC	CDEFgGB	C	ritual	score	128.154	26.6839
O1.3	Okinawa	Okinawa	O1		花の風車	hananu-kajimayâ 3	北谷町北谷	2016	CCDFFGFDFDCDBBGBCCFDDBCC	CCDFFGFDFDCDBBGBCCFDDBCC	CDFGB	C	ritual	audio	127.768	26.3038
O2.1	Okinawa	Okinawa	O2	O248	谷茶前	tanchamê 1	国頭村謝敷	1981	CCEEFEEGBCBGBCBGGGGBCGFGECEFGBCEEGBGFGECCEFGEC	CCEEFEEGBCBGBCBGGGGBCGFGECEFGBCEEGBGFGECCEFGEC	CEFGB	C	ritual	score	128.235	26.7658
O2.2	Okinawa		O2	O355	谷茶前	tanchamê 2		1976	EEEGFEEGBBBCBCBCGBCBEGEGEGGBCCGBFECEFEFGEGBCCGBFEC	EEEGFEEGBBBCBCBCGBCBEGEGEGGBCCGBFECEFEFGEGBCCGBFEC	CEFGB	C	amusement	score
O2.3	Okinawa	Okinawa	O2		谷茶前	tanchamê 3	金武町金武	2016	CCEGGFEEGBBGBBGGBBBGGFECEFGEGBBBGGFEC	CCEGGFEEGBBGBBGGBBBGGFECEFGEGBBBGGFEC	CEFGB	C	amusement	audio	127.917	26.4677
O2.4	Okinawa	Okinawa	O2		谷茶前	tanchamê 4	宜野座村松田	2016	EEBCGFEGBCCFDCDBCGBBCBGGFEECEFGEBBCBGGFEEC	EEBCGFEGBCCFDCDBCGBBCBGGFEECEFGEBBCBGGFEEC	CDEFGB	C	amusement	audio	127.984	26.5049
O2.5	Okinawa	Okinawa	O2		谷茶前	tanchamê 5	読谷村伊良皆	2019	CCEGFEGBCDCCBCGGBCCGGFFEECEFEFGEEBCCGGFFEEC	CCEGFEGBCDCCBCGGBCCGGFFEECEFEFGEEBCCGGFFEEC	CDEFGB	C	amusement	audio	127.754	26.3873
O3.1	Okinawa	Okinawa	O3	O261	九年母ん木	kunibungî 1	大宜味村田嘉里	1976	GBBBCBBBBBCDCBBDCBGBGGGECEEEFGEEEGBCBGBGGGGGGFEEE	GBBBCBBBBBCDCBBDCBGBGgGECEEEFGEEEGBCBGBGgGgGGFEEE	CDEFgGB	E	ritual	score	128.181	26.6977
O3.2	Okinawa	Okinawa	O3		九年母ん木	kunibungî 2	金武町金武	2016	EFGBCCBGBBCDCCBGCCDCBGFEEEEFGEEBBCDCBGGBCGFE	EFGBCCBGBBCDCCBGCCDCBGFEEEEFGEEBBCDCBGGBCGFE	CDEFGB	E	ritual	audio	127.917	26.4677
O3.3	Okinawa	Okinawa	O3		九年母ん木	kunibungî 3	読谷村伊良皆	2019	EFGBCCBGBBCDCCBGCCDCBGFECEEEFGEEBCCDCCGGCCGFFE	EFGBCCBGBBCDCCBGCCDCBGFECEEEFGEEBCCDCCGGCCGFFE	CDEFGB	E	ritual	audio	127.754	26.3873
O4.1	Okinawa	Okinawa	O4	O276	テンヨー	tenyô 1	東村宮城	1976	CCCDFFDBCDFEFGBCBGBGFC	CCCDFFDBCDFEFGBCBGBGFC	CDEFGB	C	ritual	score	128.184	26.625
O4.2	Okinawa	Okinawa	O4		テンヨー	tenyô 2	金武町金武	2016	CCBCDFFDCCDEEGBCBGBGF	CCBCDFFDCCDEEGBCBGBGF	CDEFGB	F	ritual	audio	127.917	26.4677
O4.3	Okinawa	Okinawa	O4		テンヨー	tenyô 3	読谷村伊良皆	2019	CCBCDFFFFDDCCFEFGBCCGBGEF	CCBCDFFFFDDCCFEFGBCCGBGEF	CDEFGB	F	ritual	audio	127.754	26.3873
O5.1	Okinawa	Okinawa	O5	O285	あやぐ	ayagu 1	名護市世富慶	1979	GBCEGFEDDCCEEEFFEFFEEFGBBCDCCBCCGFFEECCEGBCFEFGBCDCCBBDCCCFEGBGGBCCCCGFEFGFFD	GBCEGFEDDCCEEEFFEFFEEFGBBCDCCBCCGFFEECCEGBCFEFGBCDCCBBDCCCFEGBGGBCCCCGFEFGFFD	CDEFGB	D	ritual	score	128.004	26.5667
O5.2	Okinawa	Okinawa	O5		あやぐ	ayagu 2	金武町金武	2016	EEEFFFEFFCEFFGBBCDCCBCGGFECCFFBGGFEEECCDCCBBCCFFGEFGGBCBGFEFGFF	EEEFFFEFFCEFFGBBCDCCBCGGFECCFFBGGFEEECCDCCBBCCFFGEFGGBCBGFEFGFF	CDEFGB	C	ritual	audio	127.917	26.4677
O5.3	Okinawa	Okinawa	O5		あやぐ	ayagu 3	読谷村伊良皆	2019	CEEFFFFFEEFGGCDCCBBCGGFFEECCEFFBGFFGCCCDCCCCCEFFEFGGBBCBGFEFFGFFE	CEEFFFFFEEFGGCDCCBBCGGFFEECCEFFBGFFGCCCDCCCCCEFFEFGGBBCBGFEFFGFFE	CDEFGB	D	ritual	audio	127.754	26.3873
O6.1	Okinawa	Okinawa	O6	O288	今帰仁の城	nakijinnu-gushiku 1	名護市世富慶	1979	BCCEFGGGBBCBCCEFGGBDCBCCEFG	BCCEFGGGBBCBCCEFGGBDCBCCEFG	CDEFGB	G	ritual	score	128.004	26.5667
O6.2	Okinawa	Okinawa	O6		今帰仁の城	nakijinnu-gushiku 2	金武町金武	2016	EGBCCDCCCBGGGBBDCCBCCEFG	EGBCCDCCCBGGGBBDCCBCCEFG	CDEFGB	G	ritual	audio	127.917	26.4677
O6.3	Okinawa	Okinawa	O6		今帰仁の城	nakijinnu-gushiku 3	読谷村伊良皆	2019	EGBCCDCCEFGEGBCCCCEFG	EGBCCDCCEFGEGBCCCCEFG	CDEFGB	G	ritual	audio	127.754	26.3873
O7.1	Okinawa	Okinawa	O7	O293	海やからー	umiyakarâ 1	沖縄市園田	1970	GGGGGGGBBCBGBDCBCBGFEEEDCCBCBCGEEDCCEFGGGBCEGGGBGGGGGGGGBCCEGGG	ggggGgGBBCBGBDCBCBGFEEEDCCBCBCGEEDCCEFGgGBCEgGgBgggGgGgGBCCEgGg	CDEFgGB	g	ritual	score	127.798	26.3306
O7.2	Okinawa	Okinawa	O7		海やからー	umiyakarâ 2	北谷町北谷	2016	GGGGGGGBCBCGBCBBGFEEECCCCCEEFCCEFGGGBCCEFGGGGGGGGGGGEFGGBCCEFGG	gggGGgGBCBCGBCBBGFEEECCCCCEEFCCEFGgGBCCEFGGggggGGgGGEFGGBCCEFGG	CEFgGB	G	ritual	audio	127.768	26.3038
O7.3	Okinawa	Okinawa	O7		海やからー	umiyakarâ 3	読谷村伊良皆	2019	EGGGFGCCBGBCBBGFEEECCCCCEEDCCEFGGGCCEFGGGGGGGFGGEGGBCCEFGG	EGGGFGCCBGBCBBGFEEECCCCCEEDCCEFGGGCCEFGGGGGGGFGGEGGBCCEFGG	CDEFGB	G	ritual	audio	127.754	26.3873
O8.1	Okinawa	Okinawa	O8	O294	久高	kudaka 1	嘉手納町千原	1990	DDDCCDCBDDFDCCDCCBGBCFEFGFDCFFEEFFGGBBC	DDDCCDCBDDFDCCDCCBGBCFEFGFDCFFEEFFGGBBC	CDEFGB	C	ritual	score	127.755	26.3617
O8.2	Okinawa	Okinawa	O8		久高	kudaka 2	金武町金武	2016	DCBBFDCCDCBFFDDBCCDCBGBCCEFGFFDCCEEEFFGGBBC	DCBBFDCCDCBFFDDBCCDCBGBCCEFGFFDCCEEEFFGGBBC	CDEFGB	C	ritual	audio	127.917	26.4677
O8.3	Okinawa	Okinawa	O8		久高	kudaka 3	読谷村伊良皆	2016	DCBFDDCCDCBCDFFDCCDCBGBCEFGFDCCEEEFFGGBBCC	DCBFDDCCDCBCDFFDCCDCBGBCEFGFDCCEEEFFGGBBCC	CDEFGB	C	ritual	audio	127.754	26.3873
O9.1	Okinawa	Okinawa	O9	O296	いちゅびぐゎー	ichubigwâ 1	嘉手納町千原	1990	BCDFDCBCDBCBCDFDCBCDBCCBGCBCDFDCBCDBCDCBGFECBCGBCCBGFECBCGGBCBCBGGBCBCDFDCDBC	BCDFDCBCDBCBCDFDCBCDBCCBGCBCDFDCBCDBCDCBGFECBCGBCCBGFECBCGGBCBCBGGBCBCDFDCDBC	CDEFGB	C	ritual	score	127.755	26.3617
O9.2	Okinawa	Okinawa	O9		いちゅびぐゎー	ichubigwâ 2	金武町金武	2016	GBCCBCDBCCBCFDFDCBCBCFDFDCBCCDCBGBGFECBCCCEFEGBCCBGF	GBCCBCDBCCBCFDFDCBCBCFDFDCBCCDCBGBGFECBCCCEFEGBCCBGF	CDEFGB	F	ritual	audio	127.917	26.4677
O9.3	Okinawa	Okinawa	O9		いちゅび小節	ichubigwâ-bushi	読谷村伊良皆	2016	BBBCCCCDBCBCFDDEDCBBCDCBGBGFECBCCCEFEGBCCCGF	bbBCCCCDBCBCFDDEDCbBCDCbGbGFECBCCCEFEGBCCCGF	CDEFGbB	F	ritual	audio	127.754	26.3873
O10.1	Okinawa	Okinawa	O10	O326A	ミャークニー	myâkunî 1	今帰仁村兼次	1985	GBCCBCBCEGBBCGBBCGGGFEEGFEDBBCBCBCGBCBBCBCEGBBGBCGFGGBFEDB	GBCCBCBCEGBBCGBBCGGGFEEGFEDBBCBCBCGBCBBCBCEGBBGBCGFGGBFEDB	CDEFGB	B	amusement	score	127.939	26.6839
O10.2	Okinawa	Okinawa	O10	O326B	ミャークニー	myâkunî 2	今帰仁村兼次	1985	CEEBCGFEEGBBCEBCGGFEEGFEDBCBCGBBDBCBEGBCGBCGFGFED	CEEBCGFEEGBBCEBCGGFEEGFEDBCBCGBBDBCBEGBCGBCGFGFED	CDEFGB	D	amusement	score	127.939	26.6839
O10.3	Okinawa	Okinawa	O10	O327A	本部ミャークニー	motubu-myâkunî 1	本部町伊野波	1985	GCBCCGCCEGBCGGGBCGFEGFEDBCBCGGBCCCBCCEFGBCGGFBGFEDB	GCBCCGCCEGBCGGGBCGFEGFEDBCBCGGBCCCBCCEFGBCGGFBGFEDB	CDEFGB	B	amusement	score	127.915	26.6637
O10.4	Okinawa	Okinawa	O10	O327B	本部ミャークニー	motubu-myâkunî 2	本部町伊野波	1985	GBBCCCEFGBCEEFGBGFEEGFEDBCBCGBBCCCEEFGBCEFGBGFDC	GBBCCCEFGBCEEFGBGFEEGFEDBCBCGBBCCCEEFGBCEFGBGFDC	CDEFGB	C	amusement	score	127.915	26.6637
O10.5	Okinawa	Okinawa	O10	O328	田草取りのミャークニー	tagusa-torino-myâkunî	名護市久志	1985	GBCCBCBCEGBCEEGBGFEGFEDCCBCGGBCCCCEGBCEEGBGFED	GBCCBCBCEGBCEEGBGFEGFEDCCBCGGBCCCCEGBCEEGBGFED	CDEFGB	D	amusement	score	127.998	26.5228
O10.6	Okinawa	Izena	O10	O329	ミャークニー①	myâkunî 3	伊是名村仲田	1985	GBCCBCCEGBCCEBCGFEGFEDBCBCCGBDCCCEGBCCEBBCGFEDB	GBCCBCCEGBCCEBCGFEGFEDBCBCCGBDCCCEGBCCEBBCGFEDB	CDEFGB	B	amusement	score	127.946	26.9251
O10.7	Okinawa	Ie	O10	O332A	元ニャークニー・ちょやま	motonyâkunî	伊江村西江上	1985	GGEEEEEEBGBBCEFGFEBBCCEEBBCBEGBGBGGEFE	GGEEEEEEBGBBCEFGFEBBCCEEBBCBEGBGBGGEFE	CEFGB	E	amusement	score	127.766	26.7267
O10.8	Okinawa	Okinawa	O10		ナークニー	nâkunî 1	北谷町北谷	2016	GGBBBBCEEGGBCGBGGGFEEGFEDBCBBCBGGBBBBCBCEEGGBCBCGBGFGFED	GGBBBBCEEGGBCGBGgGFEEGFEDBCBBCBGGBBBBCBCEEGGBCBCGBGFGFED	CDEFgGB	D	amusement	audio	127.768	26.3038
O10.9	Okinawa	Okinawa	O10		ヤッチャー小	yatchâgwâ	北谷町北谷	2016	CEGGBCEEGGFECEGGBFEEDCBBCBBBDCBBCEGGBCCFEGGBFED	CEGGBCEEGGFECEGGBFEEDCBBCBBBDCBBCEGGBCCFEGGBFED	CDEFGB	D	amusement	audio	127.768	26.3038
O10.10	Okinawa	Okinawa	O10		宮古根	nâkunî 2	読谷村伊良皆	2016	GBCCBCEGCEEECGGFEGFFEDBBCCGBCCBCEGCEECEFFED	GBCCBCEGCEEECGGFEGFFEDBBCCGBCCBCEGCEECEFFED	CDEFGB	D	amusement	audio	127.754	26.3873
O11.1	Okinawa		O11	O333	上り口説	nubui-kuduchi 1		1965	BBCCCDFDCBBCDCCBBGGFFGGBCCCCDCCCBBFFFCFFDCCCDFGFF	BBCCCDFDCBBCDCCBBGGFFGGBCCCCDCCCBBFFFCFFDCCCDFGFF	CDFGB	F	amusement	score
O11.2	Okinawa	Okinawa	O11		上り口説	nubui-kuduchi 2	金武町金武	2016	CCCBCDFDCBBCDCCBGGGBCCDCBCCDFCFFDCBCDFFGFF	CCCBCDFDCBBCDCCBGGGBCCDCBCCDFCFFDCBCDFFGFF	CDFGB	F	amusement	audio	127.917	26.4677
O11.3	Okinawa	Okinawa	O11		上り口説	nubui-kuduchi 3	読谷村伊良皆	2016	BBBCDDFDCBBCCDCBGGGBCCBDDCCCCFFFCFFDCCCDDFFGFF	bbBCDDFDCbBCCDCBGGGbCCBDDCCCCFFFCFFDCCCDDFFGFF	CDFGbB (O11.3)	F	amusement	audio	127.754	26.3873
O12.1	Okinawa		O12	O350	唐船どーい	tôshin-dôi 1		1975	FFFFFGFDDCBCCCCCDDFDDCBCDCBCGFEEEGBCFFDFDCBCGBBCCGBFEFGC	FFFFFGFDDCBCCCCCDDFDDCBCDCBCGFEEEGBCFFDFDCBCGBBCCGBFEFGC	CDEFGB	C	amusement	score
O12.2	Okinawa	Okinawa	O12		唐船どーい	tôshin-dôi 2	読谷村伊良皆	2016	AGFFFFFDDCBBCCCFDDDDCCDBBCGFEFGBDCCFDCCBGBBCGBFDC	AGFFFFFDDCBBCCCFDDDDCCDBBCGFEFGBDCCFDCCBGBBCGBFDC	CDEFGAB	C	amusement	audio	127.754	26.3873
O12.3	Okinawa	Okinawa	O12		唐船ドーイ	tôshin-dôi 3	金武町金武	2016	FFFFFFGDDCBCCCCFDFCFCCBCGGFDEFBCCFDCCCBGBCCGCDEFDC	FFFFFFGDDCBCCCCFDFCFCCBCGGFDEFBCCFDCCCBGBCCGCDEFDC	CDEFGB	C	amusement	audio	127.917	26.4677
O13.1	Okinawa		O13	O363	祝節	iwai-bushi 1		1972	GBDCCEGBCGFEGBDCBCDCCBGBCGFEEFFGFEDCBBCCCEGBCGFEEF	GBDCCEGBCGFEGBDCBCDCCBGBCGFEEFFGFEDCBBCCCEGBCGFEEF	CDEFGB	F	amusement	score
O13.2	Okinawa	Okinawa	O13		祝節	iwai-bushi 2	金武町金武	2016	BCCEGBCGGFGBCCBCDCBGBBCGGFEEFFGFEDCBBCCCEGBCCGGFEEF	BCCEGBCGGFGBCCBCDCBGBBCGGFEEFFGFEDCBBCCCEGBCCGGFEEF	CDEFGB	F	amusement	audio	127.917	26.4677
O13.3	Okinawa	Okinawa	O13		祝節	iwai-bushi 3	読谷村伊良皆	2019	BBCCEGBCGGFGBCCBCBCDCBGBCGGFEEFFGFFDDCBBCCCEGBCCGGFEEF	BBCCEGBCGGFGBCCBCBCDCBGBCGGFEEFFGFFDDCBBCCCEGBCCGGFEEF	CDEFGB	F	amusement	audio	127.754	26.3873
O14.1	Okinawa	Okinawa	O14	O372	てぃんさぐの花	tinsagunu-hana 1	那覇市壷川	1987	EEEFEDCBCBCEEGBBCBCEEEFEDCCBCGGEEEGFEDCC	EEEFEDCBCBCEEGBBCBCEEEFEDCCBCGGEEEGFEDCC	CDEFGB	C	amusement	score	127.682	26.2058
O14.2	Okinawa	Okinawa	O14	O373	しんちゃーぐーの花	shinchâgûnu-hana	国頭村辺土名	1975	EEEFEDCCBCGEEGBDCBCEEEFEDCCBCGEGBFEDCCCEEFEDCC	EEEFEDCCBCGEEGBDCBCEEEFEDCCBCGEGBFEDCCCEEFEDCC	CDEFGB	C	amusement	score	128.201	26.7326
O14.3	Okinawa	Okinawa	O14		てぃんさぐの花	tinsagunu-hana 2	金武町金武	2016	EEEFEDCCBCCEEGBDCCBCEEEFEDCCBCGEEGFEDCC	EEEFEDCCBCCEEGBDCCBCEEEFEDCCBCGEEGFEDCC	CDEFGB	C	amusement	audio	127.917	26.4677
O14.4	Okinawa	Okinawa	O14		てぃんさぐの花	tinsagunu-hana 3	名護市為又	2016	EEEFEDCCBCGEEGBCCBCEEEFEDCCBCGEEGFEDC	EEEFEDCCBCGEEGBCCBCEEEFEDCCBCGEEGFEDC	CDEFGB	C	amusement	audio	127.974	26.6148
O14.5	Okinawa	Okinawa	O14		てぃんさぐの花	tinsagunu-hana 4	読谷村伊良皆	2019	EEEFEDDCCBCCCEEGBBCCBBCEEEFEDDCCBCCGEEGFEDC	EEEFEDDCCBCCCEEGBBCCBBCEEEFEDDCCBCCGEEGFEDC	CDEFGB	C	amusement	audio	127.754	26.3873
M1.1	Miyako	Miyako	M1	M119	盆居せ踊り (供)	bunbishi-budui (tumu)	平良西原	1984	CCFDFGGGCAACCGFFGAGFCFDCCCCFCDFGGGGCACCCGFFGDFFGCAGFDDFFGDDCCCCFDCAGGCGAAGGFDFGDCC	CCFDFGGGCAACCGFFGAGFCFDCCCCFCDFGGGGCACCCGFFGDFFGCAGFDDFFGDDCCCCFDCAGGCGAAGGFDFGDCC	CDFGA	C	ritual	score	125.295	24.8316
M1.2	Miyako	Miyako	M1	M120	同窓踊り	dôsô-budui	平良西原	1984	CCFCDFGGCACCCGFFGGAGFCFDDCCCCFDCAGGCGAAGGFDFGDCC	CCFCDFGGCACCCGFFGGAGFCFDDCCCCFDCAGGCGAAGGFDFGDCC	CDFGA	C	ritual	score	125.295	24.8316
M1.3	Miyako	Miyako	M1	M150	まちがま	machigama	平良島尻	1984	FGGCACACGFCACCCDDFFFFFGFCCDFFFAGACCAGFFGDFDCC	FGGCACACGFCACCCDDFFFFFGFCCDFFFAGACCAGFFGDFDCC	CDFGA	C	ritual	score	125.288	24.8769
M2.1	Miyako	Ogami	M2	M201	正月のアーグ	saugachïnu-âgu 1	平良大神	1974	CCCDCFCGFGGAGACCACCCCDFDCDGAGACDCAGCAGFDFFDDDDFDCDFAGFGGAGACCACCCDFDCDDCCDAGGAGACDAGFDFFD	CCCDCFCGFGGAGACCACCCCDFDCDGAGACDCaGCaGFDFFDDDDFDCDFAGFGGAGACCACCCDFDCDDCCDAGGAGACDaGFDFFD	CDFGaA	D	ritual	score	125.298	24.8422
M2.2	Miyako	Miyako	M2	M203	正月のアーグ（トーガニ）	shôgachïnu-âgu 1	平良下里	1984	ACCDFGFDFGCDCACDFGCGAGGAGFDCFAFGFGFDFGCDCACCDFGFDFBCBGBCDFGCDCC	ACCDFGFDFGCDCACDFGCGAGGAGFDCFAFGFGFDFGCDCACCDFGFDFbCbGbCDFGCDCC	CDFGAb	C	ritual	score	125.271	24.8027
M2.3	Miyako	Tarama	M2	M207	正月のエーグ	shôgachïnu-êgu	多良間村塩川	1984	CCDFFGFDFGCDBCDFFFGCAGAGFCDFAFGFGFDCDCCDFGFBCBDBCCDFDFDC	CCDFFGFDFGCDbCDFFFGCAGAGFCDFAFGFGFDCDCCDFGFbCbDbCCDFDFDC	CDFGAb	C	ritual	score	124.714	24.657
M2.4	Miyako	Miyako	M2		正月のアーグ	shôgachïnu-âgu 2	平良下里	2015	CCDFFGFDFGCDCBCCDFGACDGGAGGGAGFDCFAGFGFGFDDFGCDCBCCDFGFFBCBGBCDFGCCDCC	CCDFFGFDFGCDCbCCDFGACDGGAGGGAGFDCFAGFGFGFDDFGCDCbCCDFGFFbCbGbCDFGCCDCC	CDFGAb	C	ritual	audio	125.271	24.8027
M3.1	Miyako	Ikema	M3	M284	タウガニ	taugani 1	平良池間	1984	CDCDGCCDCCDGGFFAGCCFFAGGCAGAGCCAACAGCDFGAAGFFGAFAGFGDFDCFFGGGCGAGFGGGCCFCDCACGAGFF	CDCDGCCDCCDGGFFAGCCFFAGGCAGAGCCAACAGCDFGAAGFFGAFAGFGDFDCFFGGGCGAGFGGGCCFCDCACGAGFF	CDFGA	F	amusement	score	125.244	24.9269
M3.2	Miyako	Miyako	M3	M285	タウガニ	taugani 2	平良島尻	1984	CDFDCDFFGAGFGDDFDCCCDFGCCFFGAGAGFFGACDAGGACDCCFFGACAGACDCDFDCDAAGGGFFGACGAAGAGFFGAGFGF	CDFDCDFFGAGFGDDFDCCCDFGCCFFGAGAGFFGACDAGGACDCCFFGACAGACDCDFDCDAAGGGFFGACGAAGAGFFGAGFGF	CDFGA	F	amusement	score	125.288	24.8769
M3.3	Miyako	Miyako	M3	M286	八重山アーグ	yâma-âgu	平良西原	1984	FFGCCACCFFGAGFFFGGACCFFGAGFFFGGACCAACCAGFGCAGFFDCFGFGACCAACCAGFGCAGFF	FFGCCACCFFGAGFFFGGACCFFGAGFFFGGACCAACCAGFGCAGFFDCFGFGACCAACCAGFGCAGFF	CDFGA	F	amusement	score	125.295	24.8316
M3.4	Miyako	Irabu	M3	M291	伊良部トーガニ	irabu-tôgani	伊良部国仲	1973	GCCDFFFGACACACGAGFDCCFCFDCDCACCGACCGFFGACAGGACCCFAGFGACAGACCCDGGFFGACAGFFAGFGCDCCFDCFGCFFCFGFGACAGACCCDCGGFGCAGAGFF	GCCDFFFGACACACGAGFDCCFCFDCDCACCGACCGFFGACAGGACCCFAGFGACAGACCCDGGFFGACAGFFAGFGCDCCFDCFGCFFCFGFGACAGACCCDCGGFGCAGAGFF	CDFGA	F	amusement	score	125.166	24.8269
M4.1	Miyako	Miyako	M4	M287	井戸トーガニ	kâ-tôgani	平良西仲宗根	1984	GBCCCEEEFEFFGBCCBCGFEBGFGCCCCEFBGGBFFEFGFGCCBCCCDCGBCCCCCCCEGFGFBGGBCDCBCEFGFEEFBGFGGFF	GBCCCEEEFEFFGBCCBCGFEBGFGCCCCEFBGGBFFEFGFGCCBCCCDCGBCCCCCCCEGFGFBGGBCDCBCEFGFEEFBGFGGFF	CDEFGB	F	amusement	score	125.277	24.812
M4.2	Miyako	Miyako	M4	M289	トーガニアヤグ	tôgani-ayagu	平良東仲宗根	1974	GGBBCCCBCCCCCEFGBCDCBCGFEFGGCBCCEEFBGGBCFFEFGGFGCCBCDDCDCCGGBBCCCCCEFFBGBCDCBCGFEEFBGFGFF	GGBBCCCBCCCCCEFGBCDCBCGFEFGGCBCCEEFBGGbCFFEFGGFGCCBCDDCDCCGGBBCCCCCEFFBGBCDCBCGFEEFBGFGFF	CDEFGbB	F	amusement	score	125.281	24.8079
M4.3	Miyako	Miyako	M4	M290	トーガニ	tôgani	下地上地	1984	GGBBCCCBCCCCEGFGBCDCBCGFGFEGFGCBBCCEEFBGBCGFEGFGCCBCDDEDCDEDCCGGBBCCBCCCEGFFBGBCDCBCGAGFFEFBGFGAGFF	GGBBCCCBCCCCEGFGBCDCBCGFGFEGFGCBBCCEEFBGBCGFEGFGCCBCDDEDCDEDCCGGBBCCBCCCEGFFBGBCDCBCGAGFFEFBGFGAGFF	CDEFGAB	F	amusement	score	125.271	24.7434
M5.1	Miyako	Tarama	M5	M299	多良間シュンカニ	tarama-shunkani 1	多良間村塩川	1984	GBCCBCEGBGBCEFGGBGFEFCBCBBEEEBBCEBEEGBGBCCEFGGGBGFGFEEBEGBCBGBBBCCBCEEFEEFGBCCEGGBGFGFEE	GBCCBCEGBGBCEFGGBGFEFCBCBBEEEBBCEBEEGBGBCCEFGgGBGFGFEEBEGBCBGBBBCCBCEEFEEFGBCCEgGBGFGFEE	CEFgGB	E	amusement	score	124.714	24.657
M5.2	Miyako	Tarama	M5	M300	多良間シュンカニ	tarama-shunkani 2	多良間村	1974	BCCBCEBGBCBGFGBCGFEBBCBCEEEBCEAEEBGBCBGFGBCGFEBBCECBCBCCCBBBCBCEBGFGBCBGFGBCGFE	BCCBCEBGBCBGFGBCGFEBBCBCEEEBCEAEEBGBCBGFGBCGFEBBCECBCBCCCBBBCBCEBGFGBCBGFGBCGFE	CEFGAB	E	amusement	score	124.702	24.6695
M5.3	Miyako	Miyako	M5		多良間シュンカニ	tarama-shunkani 3	平良下里	2015	GBCCBCECGGCCEFGGCGFEECCBCEFFGBCCEEEBGGBCCAFGGBCGFEECCEGBCCGGBBBCCBCEECGGGBBCCEFGGCGFEE	GBCCBCECGGCCEFGGCGFEECCBCEFFGBCCEEEBGGBCCAFGGBCGFEECCEGBCCGGBBBCCBCEECGgGBBCCEFGGCGFEE	CEFgGAB	E	amusement	audio	125.271	24.8027
Y1.1	Yaeyama	Ishigaki	Y1	Y29	月の美しゃ	shïkïnnu-kaisha	石垣市白保	1974	CCCCFFCCFFFGAGCGGAGFFFFDCCBCFGAGAFDCCFDFAGFBCFAGGGACCFDFGFCDCBGBCFGAGAFDC	CCCCFFCCFFFGAGCGGAGFFFFDCCBCFGAGAFDCCFDFAGFBCFAGGGACCFDFGFCDCBGBCFGAGAFDC	CDFGAB	C	child	score	124.235	24.3992
Y1.2	Yaeyama	Ishigaki	Y1	Y30	彼ん丈なー	andaginâ	石垣市平得	1975	CCCCFCFFGFGCAGACDFCCCBCFGFGCAGFDBCFDFGFDFDCFGFGAFFFDFFCDCBGBCFGFGCAGFDB	CCCCFCFFGFGCAGACDFCCCBCFGFGCAGFDBCFDFGFDFDCFGFGAFFFDFFCDCbGbCFGFGCAGFDB	CDFGAbB	B	child	score	124.186	24.3816
Y1.3	Yaeyama	Kohama	Y1	Y38	東方の門や	antanu-zôya	竹富町小浜	1974	CCCFFCCCFGFGGGAGGAFFDFCCCBCFGFGFGFDD	CCCFFCCCFGFGGGAGGAFFDFCCCBCFGFGFGFDD	CDFGAB	D	child	score	123.98	24.3391
Y1.4	Yaeyama	Ishigaki	Y1	Y229	月出の初者	chïkïdinu-hanamunu	石垣市大川	1974	CCCFGFGACCAGGCGGAGFFDFDCCCBCFGAGFFFFCDFGFGFGGCAGGGGAGFFDFDCCCBGBCCCCCCCGBCDFDFGF	CCCFGFGACCAGGCGGAGFFDFDCCCBCFGAGFFFFCDFGFGFGGCAGGGGAGFFDFDCCCbGbCCCCCCCGBCDFDFGF	CDFGAbB	F	work	score	124.167	24.3618
Y2.1	Yaeyama	Ishigaki	Y2	Y44A	雨乞いのユンタ（右回り）	amaguinu-yunta 1	石垣市川平	1975	CEEEFEFEEGGFGFECCEFGFEFGFECCBCCEFFEFGEFECCECBACBCC	CEEEFEFEEGGFGFECCEFGFEFGFECCBCCEFFEFGEFECCECbACbCC	CEFGAbB	C	ritual	score	124.129	24.4552
Y2.2	Yaeyama	Ishigaki	Y2	Y44B	雨乞いのユンタ（左回り）	amaguinu-yunta 2	石垣市川平	1975	CECBCEFGGFECEFGFGEFGFECBCBC	CECBCEFGGFECEFGFGEFGFECBCBC	CEFGB	C	ritual	score	124.129	24.4552
Y2.3	Yaeyama	Taketomi	Y2	Y45	雨乞いの歌	amagoino-uta 1	竹富町竹富	1974	FGFECEFGFEFEFECCCECBABECBCCEEEFFEE	FGFECEFGFEFEFECCCECbAbECbCCEEEFFEE	CEFGAb	E	ritual	score	124.089	24.3261
Y2.4	Yaeyama	Taketomi	Y2	Y46	舟屋ぎしゃ	funayagisha	竹富町竹富	1978	EFFGFFGFEGFEFFGFECECCDCBCCEFGFAABAAFAACCCBCEGFEF	EFFGFFGFEGFEFFGFECECCDCBCCEFGFAABAAFAACCCBCEGFEF	CDEFGAB	F	ritual	score	124.089	24.3261
Y2.5	Yaeyama	Kohama	Y2	Y47	雨乞いの歌	amagoino-uta 2	竹富町小浜	1974	CCCEECEGFEFGFEEGFECCCEFEGFEFECBCBCEEF	CCCEECEGFEFGFEEGFECCCEFEGFEFECBCBCEEF	CEFGB	F	ritual	score	123.98	24.3391
Y2.6	Yaeyama	Iriomote	Y2	Y48	雨乞いユンタ	amagui-yunta	竹富町古見	1975	BGBCCEFFGFGGEFGFEGGECBCCEFGEFECBDCBGBCC	BGBCCEFFGFGGEFGFEGGECBCCEFGEFECBDCBGBCC	CDEFGB	C	ritual	score	123.878	24.3221
Y2.7	Yaeyama	Hatoma	Y2	Y49	雨乞い歌	amagoi-uta	竹富町鳩間	1974	FGGFGGBCBDCBGGFEFGBGFGFGGBCBDCBGGFEFGFEECBCCDCBCEFGFEECBCBC	FGGFGGBCBDCBGGFEFGBGFGFGGBCBDCBGGFEFGFEECBCCDCBCEFGFEECBCBC	CDEFGB	C	ritual	score	123.82	24.4722
Y2.8	Yaeyama	Hateruma	Y2	Y50A	美底御嶽の雨乞いのパン	mishikuwânu-amaguinu-pan 1	竹富町波照間	1974	CEEFGFGBCCBGEEFGDCEGFGFEBCEFEBC	CEEFGFGBCCBGEEFGDCEGFGFEBCEFEBC	CDEFGB	C	ritual	score	123.782	24.0586
Y2.9	Yaeyama	Hateruma	Y2	Y50B	美底御嶽の雨乞いのパン	mishikuwânu-amaguinu-pan 2	竹富町波照間	1974	CECCEEFGBGFEFGBCBGFEFGFECBCBC	CECCEEFGBGFEFGBCBGFEFGFECBCBC	CEFGB	C	ritual	score	123.782	24.0586
Y2.10	Yaeyama	Ishigaki	Y2	Y52	雨乞いのチィヂィ	amaguinu-chïjï	石垣市大川	1978	GGFGFGBDCBGBGFEFGGFGFEECBCBC	GGFGFGBDCBGBGFEFGGFGFEECBCBC	CDEFGB	C	ritual	score	124.167	24.3618
Y2.11	Yaeyama	Ishigaki	Y2	Y54	雨乞いチィヂィ	amagui-chïjï 1	石垣市宮良	1975	CEFEFEFGBGEFCEFECCEFECEBCE	CEFEFEFGBGEFCEFECCEFECEbCE	CEFGbB	E	ritual	score	124.222	24.3943
Y2.12	Yaeyama	Ishigaki	Y2	Y55	世乞いチィヂィ	yûkui-chïjï 1	石垣市大川	1978	EFFEFGGGBGGFGFEECEEFGFEEEC	EFFEFGgGBGGFGFEECEEFGFEEEC	CEFgGB	C	ritual	score	124.167	24.3618
Y2.13	Yaeyama	Ishigaki	Y2		世乞いチィヂィ	yûkui-chïjï 2	石垣市大川	2016	EEEEFGBGGFGFECEFGFEEEC	EEEEFGBGGFGFECEFGFEEEC	CEFGB	C	ritual	audio	124.167	24.3618
Y2.14	Yaeyama	Ishigaki	Y2		雨チィヂィ	ama-chïjï	石垣市石垣	2016	CEFFEFEFEFEFEFEGFEFGFECEFEFECBBCEECBCEGEFECBBCBBCBCEE	CEFFEFEFEFEFEFEGFEFGFECEFEFECBBCEECBCEGEFECBBCBBCBCEE	CEFGB	E	ritual	audio	124.153	24.368
Y2.15	Yaeyama	Ishigaki	Y2		雨乞い	âmingui	石垣市石垣	2016	CCCBCECGFECEFGGFGFEFECBCBC	CCCBCECGFECEFGGFGFEFECBCBC	CEFGB	C	ritual	audio	124.153	24.368
Y2.16	Yaeyama	Ishigaki	Y2		雨乞いチィヂィ	amagui-chïjï 1	石垣市美崎町	2016	CCCDFGFGFDDFGFDFDCBC	CCCDFGFGFDDFGFDFDCbC	CDFGb	C	ritual	audio	124.155	24.3394
Y3.1	Yaeyama	Ishigaki	Y3	Y73	今日が日のユングトゥ	kiyuga-pïnu-yungutu	石垣市登野城	1978	CEGFGBBGGGEFGBFEFGBBDCCBCEFECCCEFGEFGFE	CEGFGBBGgGEFGBFEFGBBDCCBCEFECCCEFGEFGFE	CDEFgGB	E	ritual	score	124.178	24.3781
Y3.2	Yaeyama	Ishigaki	Y3		種子取りユングトゥ	taniduri-yungutu	石垣市登野城	2016	CEGFGBBGFGEEGBGBGFEFGGCCCCBCCEFECBCCEGFEE	CEGFGBBGFGEEGBGBGFEFGGCCCCBCCEFECBCCEGFEE	CEFGB	E	ritual	audio	124.178	24.3781
Y3.3	Yaeyama	Ishigaki	Y3		まへらちヰユングトゥ（女性・大川にて録音）	maherachï-yungutu 1	石垣市登野城	2016	CFEEFGBGGGFEEGBFEEFGGCCBCEFECCCEGFEE	CFEEFGBGgGFEEGBFEEFGGCCBCEFECCCEGFEE	CEFgGB	E	ritual	audio	124.178	24.3781
Y3.4	Yaeyama	Ishigaki	Y3		まへらちヰユングトゥ（男性）	maherachï-yungutu 2	石垣市登野城	2016	CEGGGBBGGGEEGBGGEEFGGCCBCEFECCCEGFEE	CEGgGBBGgGEEGBGgEEFGGCCBCEFECCCEGFEE	CEFgGB	E	ritual	audio	124.178	24.3781
Y4.1	Yaeyama	Ishigaki	Y4	Y226	いぐじゃーまユンタ	igujâma-yunta	石垣市大川	1974	FFFDCBBCDFGCAGGFAGGAFDDCBCFGFFBCBCDFDCBC	FFFDCbbCDFGCAGGFAGGAFDDCbCFGFFbCbCDFDCbC	CDFGAb	C	work	score	124.167	24.3618
Y4.2	Yaeyama	Ishigaki	Y4	Y239	大野崎ユンタ	fûnujagï-yunta	石垣市平得	1978	FFFGCCCDFGCAGGFAGGAFDDCBCFAGFFBCDFFDDCBC	FFFGCCCDFGCAGGFAGGAFDDCbCFAGFFbCDFFDDCbC	CDFGAb	C	work	score	124.186	24.3816
Y4.3	Yaeyama	Aragusuku	Y4	Y291	山入りジラバ	yamairi-jiraba	竹富町新城	1974	CACCACDFFGGACAAGGFGAGGAFDDFFEFAGFFDCACCDFCC	CACCACDFFGGACAAGGFGAGGAFDDFFEFAGFFDCACCDFCC	CDEFGA	C	work	score	123.945	24.234
Y5.1	Yaeyama	Ishigaki	Y5	Y228	コイナーユンタ	koinâ-yunta	石垣市大川	1978	GBCEFGFECCEFGGGGBGGGGBDCBGFECEFGBCBC	GBCEFGFECCEFGGgGBGGgGBDCBGFECEFGBCBC	CDEFgGB	C	work	score	124.167	24.3618
Y5.2	Yaeyama	Ishigaki	Y5	Y236	竹富のたらくじ	takidunnu-tarakuji	石垣市平得	1978	GGGFFFDDFFFGFDCDCBGBCDFGFDCBC	GGGFFFDDFFFGFDCDCbGbCDFGFDCBC	CDFGbB (Y5.2)	C	work	score	124.186	24.3816
Y5.3	Yaeyama	Kohama	Y5	Y277	コイナージラマ	koina-jirama	竹富町小浜	1978	EFGBGBBCBGGFECEFBGFEFGFEFEFGFEF	EFGBGBBCBGGFECEFBGFEFGFEFEFGFEF	CEFGB	F	work	score	123.98	24.3391
Y6.1	Yaeyama	Ishigaki	Y6	Y232	あるざてーユンタ	aruzatê-yunta	石垣市登野城	1978	EFECEEFGGGBGGGGBCBBDBCBGGBCBGBECEEGGGBGGBCEGFEGFEE	EFECEEFGgGBGGgGBCBBDBCBgGBCBGBECEEGgGBGGBCEGFEGFEE	CDEFgGB	E	work	score	124.178	24.3781
Y6.2	Yaeyama	Ishigaki	Y6		あるざてユンタ（女性）	aruzate-yunta 1	石垣市登野城	2016	BCBGBCCECEEGGBCBGBCDCBCBGCBGBECEEGGGBGGCEEFEFGFGFEE	BCBGBCCECEEgGBCBGBCDCBCBGCBGBECEEGgGBGGCEEFEFGFGFEE	CDEFgGB	E	work	audio	124.178	24.3781
Y6.3	Yaeyama	Ishigaki	Y6		あるざてユンタ（男性）	aruzate-yunta 2	石垣市登野城	2016	EFECEFGGGBGGGGGBCBBDBCBBGGGBCBGGBECEEGGGBGGCEEGEGFEE	EFECEFGgGBGgGgGBCBBDBCBBGgGBCBGGBECEEGgGBGGCEEGEGFEE	CDEFgGB	E	work	audio	124.178	24.3781
Y7.1	Yaeyama	Ishigaki	Y7	Y234A	今日が日のユンタ	kyûga-pïnu-yunta	石垣市登野城	1978	GAAGFGCDCCACGACGFFGACCDGAFGACCAGAFDCCACFDCCFGACC	GAAGFGCDCCACGACGFFGACCDGAFGACCAGAFDCCACFDCCFGACC	CDFGA	C	work	score	124.178	24.3781
Y7.2	Yaeyama	Ishigaki	Y7		今日が日ジラバ（女性）	kyûgapï-jiraba 1	石垣市登野城	2016	GAAGFGACDCCCACGACGFFFGACCDGAGFGACAGAFDCCACDFDCACFGACC	GAAGFGACDCCCACGACGFFFGACCDGAGFGACAGAFDCCACDFDCACFGACC	CDFGA	C	work	audio	124.178	24.3781
Y7.3	Yaeyama	Ishigaki	Y7		今日が日ジラバ（男性）	kyûgapï-jiraba 2	石垣市登野城	2016	AAAGFGCDCCCACGACGGFFFGACCDGAGFGCAGAFDCCACFDCCFGACC	AAAGFGCDCCCACGACGGFFFGACCDGAGFGCAGAFDCCACFDCCFGACC	CDFGA	C	work	audio	124.178	24.3781
